# Supplementary material for: Circular_0086414 induces SPARC like 1 (SPARCL1) production to inhibit esophageal cancer cell proliferation, invasion and glycolysis and induce cell apoptosis by sponging miR-1290
Source: Bioengineered. 2022 May 13;13(5):12099–114. doi: 10.1080/21655979.2022.2073114 (PMC9275914; doi:10.1080/21655979.2022.2073114)
Supplement: Supplemental Material [file KBIE_A_2073114_SM2012.zip]

Archive with 2 entries (2 files):
- IRB.jpg
- Original images of WB.pdf
